# Supplementary material for: Experimental Investigation on Floating Solar-Driven Membrane Distillation Desalination Modules
Source: Membranes (Basel). 2021 Apr 21;11(5):304. doi: 10.3390/membranes11050304 (PMC8143288; doi:10.3390/membranes11050304)
Supplement: Supplementary file 1 [file membranes-11-00304-s001.zip]

Archive with 1 entries (1 files):
- membranes-1180346-supplementary.pdf
